# Supplementary material for: The association between later eating rhythm and adiposity in children and adolescents: a systematic review and meta-analysis
Source: Nutr Rev. 2022 May 4;80(6):1459–79. doi: 10.1093/nutrit/nuab079 (PMC9086801; doi:10.1093/nutrit/nuab079)
Supplement: nuab079_Supplementary_Data [file nuab079_supplementary_data.zip]

Archive with 18 entries (18 files):
- Zou_Funnel plots for Egger test of each main meta-analysis_figure S10.docx
- Zou_Medline search sample_file S1.docx
- Zou_Meta_analysis using fixed effect models_figure S6.docx
- Zou_Meta-analysis using adjusted OR only_figure S5.docx
- Zou_Meta-analysis using fixed effect model_figure S9.docx
- Zou_Meta-analysis using random effect model_figure S7.docx
- Zou_Meta-analysis using random effect model_figure S8.docx
- Zou_Meta-analysis using unadjusted OR only_figure S3.docx
- Zou_Meta-analysis using unadjusted OR only_figure S4.docx
- Zou_PRISMA checklist_file S2.docx
- Zou_Quality assessment form_table S2.docx
- Zou_Reasons for exclusion from meta-analysis_table S3.docx
- Zou_Reasons for exclusion from the current review_table S1.docx
- Zou_Sensitivity analysis on dietary measurements_file S3.pdf
- Zou_Sensitivity analysis on the relationship between eating at later timing_figure S2.docx
- Zou_Study design of studies included in each exposure group_figure S1.docx
- Zou_Summary of results by adjustment for confounders_table S5.pdf
- Zou_The certainty of evidence according to GRADE_table S4.pdf
